# Supplementary material for: Receptor for Hyaluronan Mediated Motility (RHAMM)/Hyaluronan Axis in Breast Cancer Chemoresistance
Source: Cancers (Basel). 2024 Oct 25;16(21):3600. doi: 10.3390/cancers16213600 (PMC11545538; doi:10.3390/cancers16213600)
Supplement: Supplementary file 1 [file cancers-16-03600-s001.zip]

Archive with 2 entries (2 files):
- cancers-3265332-supplementary.pdf
- File S1. The original Western blot figures.pdf
